# Supplementary material for: The coexistence of traditional medicine and biomedicine: A study with local health experts in two Brazilian regions
Source: PLoS One. 2017 Apr 17;12(4):e0174731. doi: 10.1371/journal.pone.0174731 (PMC5393556; doi:10.1371/journal.pone.0174731)
Supplement: S1 Table — Organization of information on the use of allophatic medicine of Araripe informants. (XLS) [file pone.0174731.s002.xls]

## Sheet: Medicines
Data	área de estudo				Problems treated with medicines
		Community	Number of respondent	How important is industrialized medicine and modern medicine? Do you use it? To what purpose and frequency?	Male genital	nervous	sensory	cancer	Parasitic and infectious	Skin	Endocrine, nutritional	blood	Musculoskeletal	Female genital	External causes	Mental	urinary	circulatory	respiratory	Not defined	Digestive	ritual
2012-03-20	Araripe	Macaúba	1	He started using it for a year, before he did not need it. She has a problem of pressure and anemia, takes medication for it and also drinks tea. They are now doing more drugs than nature.								1						1
2012-03-20	Araripe	Macaúba	2	Everything has advantages and disadvantages, it deals with some things and it harms others. Uses for laberintite and for sleep, every day.			1									1
2012-03-21	Araripe	Macaúba	7	She uses, she thinks it important because she has diabetes and pressure, she takes every day.							1							1
2012-08-01	Araripe	Macaúba	20	How to say that science does not know? He thinks important because it is scientific, has enough value. He uses 2x per day, but he is stubborn and does not fill up with a remedy. Uses to sleep because it was very anxious and for pressure.												1		1
2012-03-28	Araripe	Cacimbas	2	He takes, has spine problem and gastritis. For column is injection, about 1 time per year. You have some remedies that you think are important, which are good.									1								1
2012-03-28	Araripe	Cacimbas	3	The medicine accustoms us, and it hurts us, so we get sick. Do everything not to use. When you use pharmacy medicine you get sicker. He controlled pressure with home remedies.
2012-03-28	Araripe	Cacimbas	4	He does not like a hospital, doctor. Difficult to take medications, now take syrup for the flu.															1
2012-03-28	Araripe	Cacimbas	5	Yeah, but if people used junk medicine it would be better. Once you started using the pharmacy it gets all sick. The drugs are expensive, and nowadays you can not get them in the health posts anymore. It uses for diabetes, high cholesterol and high blood pressure.							1	1						1
2012-03-28	Araripe	Cacimbas	6	He thinks it's important. Sometimes uses for a pain, but does not use daily.																1
2012-03-30	Araripe	Cacimbas	17	He does not think it's important, he's never been in a hospital. Uses for high blood pressure and one vitamin daily.								1						1
2012-08-11	Araripe	Cacimbas	18	Pharmacy remedy is also important, she understands the side of prayer and medicine. She was on medication for pressure.
2012-02-04	Araripe	Maracujá	1	The remedies cure one thing and break another. It's important because it resolves faster. But in day-to-day things it is better to use the housekeeper. It takes for arthrosis, every day. For osteoporosis, 3 months ago he stopped.									1
2012-02-04	Araripe	Maracujá	2	Not everyone is important, there are some that make homemade tea. Do not use.
2012-02-04	Araripe	Maracujá	3	She's already bought so much, it's no use, she does not use it.
2012-03-04	Araripe	Maracujá	4	There are some that have an effect, there are others that are like drinking water. It takes high pressure (every day).														1
2012-08-18	Araripe	Maracujá	20	It is important, everything that is to help is important. Only use if the need is great. I used to take a lot for toothache.
