# Supplementary material for: The coexistence of traditional medicine and biomedicine: A study with local health experts in two Brazilian regions
Source: PLoS One. 2017 Apr 17;12(4):e0174731. doi: 10.1371/journal.pone.0174731 (PMC5393556; doi:10.1371/journal.pone.0174731)
Supplement: S2 Table — Organization of information on the use of allophatic medicine of Maroon informants. (XLS) [file pone.0174731.s003.xls]

## Sheet: Medicines
							Deseases Categories
Community	Interview number	Do you seek medical attention? How often?	Do you take industrialized medicine?	Yes	No	What health problem?	Mental	Digestive	Urinary	not defined	Respiratory	Infectious	Circulatory	Endocrine	Blood	Injuries	Bone	Male	Female	Skin	ritual	Cancer	Sensory	Nervous
Aldeia	2	Go direct measure pressure / diabetes. There are times that go 1x a week. Sometimes more because of diabetes.	Yes	1		diabetes								1
Aldeia	2					heart							1
Aldeia	2					pressure							1
Aldeia	2					column											1
Aldeia	7	Yes. Month to month.	Yes	1		pressure							1
Aldeia	24	Yes. Only when you feel the need.	Yes	1
Aldeia	38	Yes, she goes to the hospital and also has a family doctor.	Yes	1		diabetes								1
Aldeia	38					pressure							1
Aldeia	38					heart							1
Aldeia	38					ache				1
Aldeia	39	Yes	Yes	1		Menopause, pressure, varicose veins, labyrinthitis							1						1				1
Aldeia	164	Yes, twice a year more or less	No		1
Aldeia	118	Rarely, only when it needs too much. Prefer to eat fruits and vegetables	No		1
Aldeia	15	Yes, every 6 months	yes	1		pressure							1
Aldeia	15					heart							1
Morro do Fortunato	25	Yes, just to get medicine.	yes	1		cholesterol								1
Morro do Fortunato	25					diabetes								1
Morro do Fortunato	25					pressure							1
Morro do Fortunato	25
Morro do Fortunato	59	Yes, consult and take.	No		1
Morro do Fortunato	62	Yes, when she need it.	yes	1		Heart, pressure							1
Morro do Fortunato	78	Yes, he does not leave the doctor, he goes every month. Every Monday goes to the doctor here.	yes	1		diabetes								1
Morro do Fortunato	78					pressure							1
Morro do Fortunato	92	For some time, for exams, approx. 1 x per year	No		1
Morro do Fortunato	183	Yes every 6 months	No		1
Santa Cruz	8	Only when you have a great need.	yes	1		Headache																		1
Santa Cruz	71	Yes, only when you feel high blood pressure. In summer it is more frequent	yes	1		pressure							1
Santa Cruz	71					heart							1
Santa Cruz	99	Yes, three times a week, to measure pressure	yes	1		pressure							1
Santa Cruz	102	Yes, when she need it	No		1
