# Supplementary material for: The coexistence of traditional medicine and biomedicine: A study with local health experts in two Brazilian regions
Source: PLoS One. 2017 Apr 17;12(4):e0174731. doi: 10.1371/journal.pone.0174731 (PMC5393556; doi:10.1371/journal.pone.0174731)
Supplement: S3 Table — Organization of information on the use and the way of obtaining medicinal plants of Araripe informants. (XLS) [file pone.0174731.s004.xls]

## Sheet: Listagem livre
				Categories of diseases																		Way of obtaining
Community	Citation number	Informant	Botanical identification	Mental	Digestive	Urinary	not defined	Respiratory	Infectious	Circulatory	Endocrine	Blood	Injuries	Bone	Male	Female	Skin	ritual	Cancer	Sensory	Nervous	Extracted	Cultivated	Bought
Baixa Maracuja/Sto Antonio/ Cruzeiro	1	A	Cecropia sp.	0	0	0	0	0	0	1	0	0	0	0	0	0	0	0	0	0	0	1	0	0
Baixa Maracuja/Sto Antonio/ Cruzeiro	2	A	Himatanthus drasticus	0	1	0	0	0	0	0	0	0	0	0	0	0	0	0	0	0	0	1	0	0
Baixa Maracuja/Sto Antonio/ Cruzeiro	3	A	Eucalyptus cf. globosus	0	0	0	1	0	0	0	0	0	0	0	0	0	0	0	0	1	0	0	1	0
Baixa Maracuja/Sto Antonio/ Cruzeiro	4	A	Striphynodendrom rotundifolium	0	0	0	1	0	0	1	0	0	0	0	0	0	0	0	0	0	0	1	0	0
Baixa Maracuja/Sto Antonio/ Cruzeiro	5	A	Rosmarinus officinalis L.	0	0	0	1	0	0	0	0	0	0	0	0	0	0	0	0	0	1	0	1	0
Baixa Maracuja/Sto Antonio/ Cruzeiro	6	A	Croton campestris A.St.-Hil.	0	0	0	0	0	0	0	0	0	1	0	0	0	0	0	0	0	0	1	0	0
Baixa Maracuja/Sto Antonio/ Cruzeiro	7	A	Stigmaphyllon paralias A. Juss.	0	0	0	1	0	0	0	0	0	0	0	0	0	0	0	0	0	0	1	0	0
Baixa Maracuja/Sto Antonio/ Cruzeiro	8	A	Hybanthus calceolaria	0	0	0	0	0	1	0	0	0	0	0	0	0	0	0	0	0	0	1	0	0
Baixa Maracuja/Sto Antonio/ Cruzeiro	9	A	Hymenaea cf. courbaril	0	0	0	0	1	1	0	1	0	0	0	0	0	0	0	0	0	0	1	0	0
Baixa Maracuja/Sto Antonio/ Cruzeiro	10	A	Mentha sp.	0	0	0	1	0	0	0	0	0	0	0	0	0	0	0	0	0	0	0	1	0
Baixa Maracuja/Sto Antonio/ Cruzeiro	11	A	Mentha sp.	0	0	0	1	0	0	0	0	0	0	0	0	0	0	0	0	0	0	0	1	0
Baixa Maracuja/Sto Antonio/ Cruzeiro	12	A	Catharantus rosea	0	0	0	0	0	0	0	0	0	0	0	0	0	0	0	0	1	0	1	0	0
Baixa Maracuja/Sto Antonio/ Cruzeiro	13	A	Bryophyllum pinnatum (Lam) Oken	0	0	0	0	1	0	0	0	0	0	0	0	0	0	0	0	0	0	0	1	0
Baixa Maracuja/Sto Antonio/ Cruzeiro	14	A	Plectranthus amboinicus	0	0	0	0	1	0	0	0	0	0	0	0	0	0	0	0	0	0	0	1	0
Baixa Maracuja/Sto Antonio/ Cruzeiro	15	A	Caryocar coriaceum Wittm.	0	0	0	0	1	0	0	0	0	0	0	0	0	0	0	0	0	0	1	0	0
Baixa Maracuja/Sto Antonio/ Cruzeiro	16	A	Ruta graveolens L.	0	0	0	0	0	0	0	0	0	0	0	0	0	0	1	0	0	0	0	1	0
Baixa Maracuja/Sto Antonio/ Cruzeiro	17	A		0	0	0	0	0	0	0	0	0	0	0	0	0	0	1	0	0	0	0	1	0
Baixa Maracuja/Sto Antonio/ Cruzeiro	18	A	Ocimum americanum L.	0	0	0	1	0	0	0	0	0	0	0	0	0	0	0	0	0	0	0	1	0
Baixa Maracuja/Sto Antonio/ Cruzeiro	19	A	Ximenia americana L.	0	0	0	0	0	0	0	1	0	0	0	0	0	0	0	0	0	0	0	1	0
Baixa Maracuja/Sto Antonio/ Cruzeiro	20	A	Bauhinia ungulata	0	0	0	0	0	0	0	1	0	0	0	0	0	0	0	0	0	0	0	1	0
Baixa Maracuja/Sto Antonio/ Cruzeiro	21	A		0	0	0	0	0	0	0	0	0	0	0	0	1	0	0	0	0	0	0	1	0
Baixa Maracuja/Sto Antonio/ Cruzeiro	22	A	Phyllanthus urinaria L.	0	0	0	0	1	0	0	0	0	0	0	0	0	0	0	0	0	0	1	0	0
Baixa Maracuja/Sto Antonio/ Cruzeiro	23	A	Persea americana Mill.	0	0	1	0	0	0	0	0	0	0	0	0	0	0	0	0	0	0	0	1	0
Baixa Maracuja/Sto Antonio/ Cruzeiro	24	A	Chenopodium ambrosioides	0	0	0	0	0	1	0	0	0	1	0	0	0	0	0	0	0	0	1	0	0
Baixa Maracuja/Sto Antonio/ Cruzeiro	25	A	Aloe vera (L.) Burm.f.	0	0	0	0	0	0	0	0	0	1	0	0	0	0	0	0	0	0	0	1	0
Baixa Maracuja/Sto Antonio/ Cruzeiro	26	A	Lippia alba (Mill.) N.E.Br. ex Britton & P.Wilson	1	0	0	0	0	0	0	0	0	0	0	0	0	0	0	0	0	0	0	1	0
Baixa Maracuja/Sto Antonio/ Cruzeiro	1	B	Plectranthus amboinicus	0	0	0	0	0	0	0	0	0	0	1	0	0	0	0	0	1	0	0	1	0
Baixa Maracuja/Sto Antonio/ Cruzeiro	2	B	Mentha sp.	0	0	0	1	0	0	0	0	0	0	0	0	0	0	0	0	0	0	0	1	0
Baixa Maracuja/Sto Antonio/ Cruzeiro	3	B	Scoparia dulcis L.	0	1	0	0	0	0	0	0	0	0	0	0	0	0	1	0	0	0	1	0	0
Baixa Maracuja/Sto Antonio/ Cruzeiro	4	B	Aloe vera (L.) Burm.f.	0	1	0	0	0	0	0	0	0	0	0	0	0	0	0	0	0	0	0	1	0
Baixa Maracuja/Sto Antonio/ Cruzeiro	5	B	Alpinia zerumbet	0	0	0	0	0	0	1	0	0	0	0	0	0	0	0	0	0	0	0	1	0
Baixa Maracuja/Sto Antonio/ Cruzeiro	6	B	Ricinus communis L.	0	0	0	0	0	0	0	0	0	0	0	0	0	0	1	0	0	0	1	0	0
Baixa Maracuja/Sto Antonio/ Cruzeiro	7	B	Hybanthus calceolaria	0	1	0	1	0	0	0	0	0	0	0	0	1	0	0	0	0	0	1	0	0
Baixa Maracuja/Sto Antonio/ Cruzeiro	8	B	Passiflora sp1.	0	0	0	0	0	0	1	0	0	0	0	0	0	0	0	0	0	0	1	0	0
Baixa Maracuja/Sto Antonio/ Cruzeiro	1	C	Jatropha gossypiifolia L.	0	0	0	0	0	0	0	0	0	0	0	0	0	0	1	0	0	0	0	1	0
Baixa Maracuja/Sto Antonio/ Cruzeiro	2	C	Mentha sp.	0	0	0	1	0	1	0	0	0	0	0	0	0	0	0	0	0	0	0	1	0
Baixa Maracuja/Sto Antonio/ Cruzeiro	3	C	Plectranthus amboinicus	0	0	0	0	0	1	0	0	0	0	0	0	0	0	0	0	0	0	0	1	0
Baixa Maracuja/Sto Antonio/ Cruzeiro	4	C	Bryophyllum pinnatum (Lam) Oken	0	0	0	1	0	1	0	0	0	0	0	0	1	0	0	0	0	0	0	1	0
Baixa Maracuja/Sto Antonio/ Cruzeiro	5	C	Ruta graveolens L.	0	0	0	1	0	0	0	0	0	0	0	0	0	0	0	0	1	0	0	1	0
Baixa Maracuja/Sto Antonio/ Cruzeiro	6	C	Ocimum americanum L.	0	0	0	0	0	0	0	0	0	0	0	0	0	0	0	0	1	0	0	1	0
Baixa Maracuja/Sto Antonio/ Cruzeiro	7	C	Artemisia vulgaris L.	0	0	0	1	0	0	0	0	0	0	0	0	0	0	0	0	0	0	0	1	0
Baixa Maracuja/Sto Antonio/ Cruzeiro	8	C		0	1	0	0	0	0	0	0	0	0	0	0	0	0	0	0	0	0	0	1	0
Baixa Maracuja/Sto Antonio/ Cruzeiro	1	D	Plectranthus amboinicus	0	0	0	0	0	1	0	0	0	0	0	0	0	0	0	0	0	0	0	1	0
Baixa Maracuja/Sto Antonio/ Cruzeiro	2	D	Mentha sp.	0	0	0	1	0	0	0	0	0	0	0	0	0	0	0	0	0	0	0	1	0
Baixa Maracuja/Sto Antonio/ Cruzeiro	3	D	Rosmarinus officinalis L.	0	0	0	0	0	1	0	0	0	0	0	0	0	0	0	0	0	0	0	1	0
Baixa Maracuja/Sto Antonio/ Cruzeiro	4	D		0	1	0	0	0	0	0	0	0	0	0	0	0	0	0	0	0	0	0	1	0
Baixa Maracuja/Sto Antonio/ Cruzeiro	5	D	Artemisia absinthium	0	1	0	0	0	0	0	0	0	0	0	0	0	0	0	0	0	0	0	1	0
Baixa Maracuja/Sto Antonio/ Cruzeiro	6	D	Bryophyllum pinnatum (Lam) Oken	0	0	0	1	0	0	0	0	0	0	0	0	0	0	0	0	0	0	0	1	0
Baixa Maracuja/Sto Antonio/ Cruzeiro	7	D		0	1	0	0	0	0	0	0	0	0	0	0	0	0	0	0	0	0	0	1	0
Baixa Maracuja/Sto Antonio/ Cruzeiro	8	D	Plectranthus barbatus	0	1	0	1	0	0	0	0	0	0	0	0	0	0	0	0	0	0	0	1	0
Baixa Maracuja/Sto Antonio/ Cruzeiro	9	D	Sida cordifolia	0	0	0	0	1	0	0	0	0	0	0	0	0	0	0	0	0	0	1	0	0
Baixa Maracuja/Sto Antonio/ Cruzeiro	10	D	Rhaphiodon echinus (Nees & Mart.) Schauer	0	0	0	0	1	0	0	0	0	0	0	0	0	0	0	0	0	0	1	0	0
Baixa Maracuja/Sto Antonio/ Cruzeiro	11	D	Hybanthus calceolaria	0	1	0	0	0	0	0	0	0	0	0	0	0	0	0	0	0	0	1	0	0
Baixa Maracuja/Sto Antonio/ Cruzeiro	12	D	Alpinia zerumbet	0	0	0	0	0	0	1	0	0	0	0	0	0	0	0	0	0	0	0	1	0
Baixa Maracuja/Sto Antonio/ Cruzeiro	13	D	Acmella oleraceae	0	0	0	0	1	0	0	0	0	0	0	0	0	0	0	0	0	0	0	1	0
Baixa Maracuja/Sto Antonio/ Cruzeiro	14	D	Ruta graveolens L.	0	0	0	1	0	0	0	0	0	0	0	0	0	0	0	0	0	0	0	1	0
Baixa Maracuja/Sto Antonio/ Cruzeiro	15	D	Lippia alba (Mill.) N.E.Br. ex Britton & P.Wilson	0	1	0	0	0	0	0	0	0	0	0	0	0	0	0	0	0	0	0	1	0
Baixa Maracuja/Sto Antonio/ Cruzeiro	1	E	Mentha sp.	0	0	0	1	0	0	0	0	0	0	0	0	0	0	0	0	0	0	0	1	0
Baixa Maracuja/Sto Antonio/ Cruzeiro	2	E	Plectranthus amboinicus	0	0	0	0	1	0	0	0	0	0	0	0	0	0	0	0	0	0	0	1	0
Baixa Maracuja/Sto Antonio/ Cruzeiro	3	E	Lippia alba (Mill.) N.E.Br. ex Britton & P.Wilson	0	1	0	0	0	0	1	0	0	0	0	0	0	0	0	0	0	0	0	1	0
Baixa Maracuja/Sto Antonio/ Cruzeiro	4	E	Plectranthus barbatus	0	1	0	0	0	0	0	0	0	0	0	0	0	0	0	0	0	0	0	1	0
Baixa Maracuja/Sto Antonio/ Cruzeiro	5	E	Bryophyllum pinnatum (Lam) Oken	0	0	0	1	0	0	0	0	0	0	0	0	0	0	0	0	0	0	0	1	0
Baixa Maracuja/Sto Antonio/ Cruzeiro	6	E	Chenopodium ambrosioides	0	0	0	1	0	1	0	0	0	0	0	0	0	0	0	0	0	0	0	1	0
Baixa Maracuja/Sto Antonio/ Cruzeiro	7	E	Alpinia zerumbet	0	0	0	0	0	0	1	0	0	0	0	0	0	0	0	0	0	0	0	1	0
Baixa Maracuja/Sto Antonio/ Cruzeiro	8	E	Cymbopogon citratus (DC) Stapf	0	1	0	1	0	0	0	0	0	0	0	0	0	0	0	0	0	0	0	1	0
Baixa Maracuja/Sto Antonio/ Cruzeiro	9	E	Foeniculum vulgare Mill.	0	1	0	0	0	0	0	0	0	0	0	0	0	0	0	0	0	0	0	1	0
Baixa Maracuja/Sto Antonio/ Cruzeiro	10	E	Pimpinella anisum L.	0	0	0	0	0	0	1	0	0	0	0	0	0	0	0	0	0	0	0	1	0
Baixa Maracuja/Sto Antonio/ Cruzeiro	11	E	Hancornia speciosa	0	0	0	0	0	0	0	1	0	0	0	0	0	0	0	0	0	0	1	0	0
Baixa Maracuja/Sto Antonio/ Cruzeiro	12	E	Himatanthus drasticus	0	1	0	0	0	0	0	0	0	0	0	0	0	0	0	0	0	0	1	0	0
Baixa Maracuja/Sto Antonio/ Cruzeiro	13	E	Croton campestris A.St.-Hil.	0	0	0	0	0	0	0	0	1	0	0	0	0	0	0	0	0	0	1	0	0
Baixa Maracuja/Sto Antonio/ Cruzeiro	14	E	Sida cordifolia	0	0	0	0	1	0	0	0	0	0	0	0	0	0	0	0	0	0	1	0	0
Baixa Maracuja/Sto Antonio/ Cruzeiro	15	E	Caryocar coriaceum Wittm.	0	0	0	0	1	0	0	0	0	0	0	0	0	0	0	0	0	0	1	0	0
Baixa Maracuja/Sto Antonio/ Cruzeiro	16	E	Striphynodendrom rotundifolium	0	0	0	0	0	0	0	0	0	0	0	0	1	0	0	0	0	0	1	0	0
Baixa Maracuja/Sto Antonio/ Cruzeiro	17	E	Polygala paniculata	0	0	0	1	0	0	0	0	0	0	0	0	0	0	0	0	0	0	1	0	0
Baixa Maracuja/Sto Antonio/ Cruzeiro	1	F	Ruta graveolens L.	0	1	0	0	0	0	0	0	0	0	0	0	0	0	0	0	0	0	0	1	0
Baixa Maracuja/Sto Antonio/ Cruzeiro	2	F	Lippia alba (Mill.) N.E.Br. ex Britton & P.Wilson	1	1	0	0	0	0	0	0	0	0	0	0	0	0	0	0	0	0	0	1	0
Baixa Maracuja/Sto Antonio/ Cruzeiro	3	F	Rosmarinus officinalis L.	0	1	0	0	1	0	0	0	0	0	0	0	0	0	0	0	0	0	0	1	0
Baixa Maracuja/Sto Antonio/ Cruzeiro	4	F	Plectranthus amboinicus	0	0	0	0	1	0	0	0	0	0	0	0	0	0	0	0	0	0	0	1	0
Baixa Maracuja/Sto Antonio/ Cruzeiro	5	F	Plectranthus barbatus	0	1	0	0	0	0	0	0	0	0	0	0	0	0	0	0	0	0	0	1	0
Baixa Maracuja/Sto Antonio/ Cruzeiro	6	F	Eschweilera blanchetiana (O. Berg) Miers	0	1	0	1	1	0	0	0	0	0	0	0	0	0	0	0	0	0	1	0	0
Baixa Maracuja/Sto Antonio/ Cruzeiro	7	F	Mentha sp.	0	0	0	1	0	0	0	0	0	0	0	0	0	0	0	0	0	0	0	1	0
Baixa Maracuja/Sto Antonio/ Cruzeiro	8	F	Allium cepa L.	0	0	0	0	1	0	0	0	0	0	0	0	0	0	0	0	0	0	0	0	1
Baixa Maracuja/Sto Antonio/ Cruzeiro	9	F		0	0	0	1	0	0	0	0	0	0	0	0	0	0	0	0	0	0	0	1	1
Baixa Maracuja/Sto Antonio/ Cruzeiro	10	F	Chenopodium ambrosioides	0	0	0	1	0	0	0	0	0	1	0	0	0	0	0	0	0	0	0	1	0
Baixa Maracuja/Sto Antonio/ Cruzeiro	11	F	Ocimum americanum L.	0	0	0	0	0	0	0	0	0	0	0	0	0	0	1	0	0	0	0	1	0
Cacimbas	1	G	Chenopodium ambrosioides	0	0	0	0	0	1	1	0	1	1	0	0	0	0	0	0	0	0	1	0	0
Cacimbas	2	G	Bryophyllum pinnatum (Lam) Oken	0	0	0	1	0	0	0	0	0	1	0	0	0	0	0	0	0	0	0	1	0
Cacimbas	3	G	Ricinus communis L.	0	1	0	0	0	0	0	0	0	0	0	0	0	0	0	0	0	0	1	0	0
Cacimbas	4	G	Caryocar coriaceum Wittm.	0	0	0	0	1	0	0	0	0	0	0	0	0	0	0	0	0	0	1	0	0
Cacimbas	5	G	Mentha sp.	0	0	0	1	0	0	0	0	0	0	0	0	0	0	0	0	0	0	0	1	0
Cacimbas	6	G	Brassica rapa L.	0	0	0	1	0	0	0	0	0	0	0	0	0	0	0	0	0	0	0	1	0
Cacimbas	7	G	Ocimum gratissimum L.	0	0	0	1	0	1	0	0	0	0	0	0	0	0	0	0	1	0	0	1	0
Cacimbas	8	G	Ocimum americanum L.	0	0	0	0	0	0	0	0	0	0	0	0	0	0	0	0	1	0	0	1	0
Cacimbas	9	G	Artemisia absinthium	0	1	0	0	0	0	0	0	0	0	0	0	0	0	0	0	0	0	0	1	0
Cacimbas	10	G		0	0	0	0	0	0	1	0	0	1	0	0	0	0	0	0	0	0	0	1	0
Cacimbas	11	G	Malphigia glabra L.	0	0	0	1	0	0	0	0	0	0	0	0	0	0	0	0	0	0	0	1	0
Cacimbas	12	G	Cocos nucifera L.	0	0	0	0	0	0	1	0	0	0	0	0	0	0	0	0	0	0	0	1	0
Cacimbas	13	G	Cajanus cajan (L.) Millsp.	0	0	0	0	1	0	0	0	0	1	0	0	0	0	0	0	0	0	0	1	0
Cacimbas	14	G	Persea americana Mill.	0	0	0	0	0	0	1	0	0	0	0	0	0	0	0	0	0	0	0	1	0
Cacimbas	15	G	Citrus sinensis (L.) Osbeck	1	0	0	0	0	0	0	0	0	0	0	0	0	0	0	0	0	0	0	1	0
Cacimbas	16	G	Tamarindus indica L.	0	1	0	0	0	0	0	0	0	0	0	0	0	0	0	0	0	0	0	1	0
Cacimbas	17	G	Spondias sp.	0	1	0	0	0	0	0	0	0	0	0	0	0	0	0	0	0	0	0	1	0
Cacimbas	18	G	Ziziphus joazeiro	0	1	0	0	1	0	0	1	0	0	0	0	0	0	0	0	0	0	0	1	0
Cacimbas	19	G	Carica papaya L.	0	0	0	0	0	0	1	0	0	0	0	0	0	0	0	0	0	0	0	1	0
Cacimbas	20	G	Citrus sp2	0	0	0	0	1	1	0	0	0	0	0	0	0	0	0	0	0	0	0	1	0
Cacimbas	21	G	Aloe vera (L.) Burm.f.	0	0	0	0	0	1	0	0	0	1	0	0	0	0	0	0	0	0	0	1	0
Cacimbas	22	G	Ruta graveolens L.	0	1	0	0	0	0	0	0	0	0	0	0	0	0	0	0	0	0	0	1	0
Cacimbas	23	G		0	1	0	0	0	0	0	0	0	0	0	0	0	0	0	0	0	0	0	1	0
Cacimbas	24	G	Rosmarinus officinalis L.	0	0	0	1	0	0	1	0	0	0	0	0	0	0	0	0	0	0	0	1	0
Cacimbas	25	G	Caesalpinia ferrea	0	0	0	0	1	0	0	0	0	0	0	0	0	0	0	0	0	0	0	1	0
Cacimbas	26	G	Musa paradisiaca L.	0	0	0	0	1	0	0	0	0	0	0	0	0	0	0	0	0	0	0	1	0
Cacimbas	27	G	Coffea arabica L.	0	0	0	0	1	0	0	0	0	0	0	0	0	0	0	0	0	0	0	1	0
Cacimbas	28	G	Hymenaea cf. courbaril	0	0	0	0	1	0	0	0	0	0	0	0	0	0	0	0	0	0	1	0	0
Cacimbas	29	G	cf. Annona coriacea	0	1	0	0	0	0	0	0	0	0	0	0	0	0	0	0	0	0	1	0	0
Cacimbas	30	G	Copaifera langsdorffii Desf.	0	0	0	0	1	0	0	0	0	0	0	0	0	0	0	0	0	0	1	0	0
Cacimbas	31	G		0	0	0	0	0	0	0	0	0	0	0	0	0	0	0	0	0	0	0	1	0
Cacimbas	1	H	Himatanthus drasticus	0	1	0	1	0	0	0	0	0	0	0	0	0	0	0	0	0	0	1	0	0
Cacimbas	2	H	Hancornia speciosa	0	1	0	1	0	0	1	1	0	0	0	0	0	0	0	0	0	0	1	0	0
Cacimbas	3	H	Striphynodendrom rotundifolium	0	1	0	0	0	1	0	0	0	0	0	0	0	1	0	0	0	0	1	0	0
Cacimbas	4	H	Hymenaea cf. courbaril	0	0	0	0	0	1	0	0	1	0	0	0	0	0	0	0	0	0	1	0	0
Cacimbas	5	H	Copaifera langsdorffii Desf.	0	0	0	0	0	1	0	0	0	0	1	0	0	0	0	0	0	0	1	0	0
Cacimbas	6	H	Turnera cf. ulmifolia	0	0	0	0	1	1	0	0	0	0	0	0	0	0	0	0	0	0	1	0	0
Cacimbas	7	H	Bidens pilosa L.	0	0	0	0	1	1	0	0	0	0	0	0	0	0	0	0	0	0	1	0	0
Cacimbas	8	H	Mimosa pudica L.	0	0	0	0	1	1	0	0	0	0	0	0	0	0	0	0	0	0	1	0	0
Cacimbas	9	H	Rhaphiodon echinus (Nees & Mart.) Schauer	0	0	0	0	1	1	0	0	0	0	0	0	0	0	0	0	0	0	1	0	0
Cacimbas	10	H	Caesalpinia ferrea	0	0	0	0	1	1	0	0	0	0	0	0	0	0	0	0	0	0	1	0	0
Cacimbas	11	H	cf. Annona coriacea	0	0	0	0	0	0	0	0	0	1	0	0	0	0	0	0	0	0	1	0	0
Cacimbas	12	H	Myracrodruon urundeuva	0	0	0	1	1	1	0	0	0	0	0	0	0	0	0	0	0	0	1	0	0
Cacimbas	13	H	Anadenanthera colubrina	0	0	0	0	1	0	0	0	0	0	0	0	0	0	0	0	0	0	1	0	0
Cacimbas	14	H	Amburana cearensis (Allemão) A.C.Sm.	0	0	0	1	0	1	0	0	0	0	0	0	0	0	0	0	0	0	1	0	0
Cacimbas	15	H	Hybanthus calceolaria	0	0	0	0	0	0	0	1	1	0	0	0	0	0	0	0	0	0	1	0	0
Cacimbas	16	H	Rosmarinus officinalis L.	0	0	0	0	0	0	1	0	0	0	0	0	0	0	0	0	0	0	0	1	0
Cacimbas	17	H		0	0	0	0	0	0	0	0	0	0	0	0	0	0	0	0	0	0	0	0	0
Cacimbas	1	I	Myristica fragrans Houtt.	0	0	0	1	0	0	0	0	0	0	0	0	0	0	0	0	0	0	0	0	1
Cacimbas	2	I	Eschweilera blanchetiana (O. Berg) Miers	0	0	0	1	0	0	0	0	0	0	0	0	0	0	0	0	0	0	0	1	1
Cacimbas	3	I	Zingiber officinale Roscoe	0	0	0	1	0	0	0	0	0	0	0	0	0	0	0	0	0	0	0	0	1
Cacimbas	4	I	Scoparia dulcis L.	0	1	0	0	0	0	0	0	0	0	0	0	0	0	1	0	0	0	1	0	0
Cacimbas	5	I	Plectranthus amboinicus	0	1	0	0	0	0	0	0	0	0	0	0	0	0	0	0	0	0	0	1	0
Cacimbas	6	I	Spondias sp.	0	1	0	0	0	0	0	0	0	0	0	0	0	0	0	0	0	0	0	1	0
Cacimbas	7	I	Lippia alba (Mill.) N.E.Br. ex Britton & P.Wilson	0	1	0	0	0	0	0	0	0	0	0	0	0	0	0	0	0	0	0	1	0
Cacimbas	8	I	Jatropha gossypiifolia L.	0	1	0	1	0	0	0	0	0	0	0	0	0	0	1	0	0	0	0	1	0
Cacimbas	9	I	Bryophyllum pinnatum (Lam) Oken	0	1	0	0	0	0	0	0	0	0	0	0	0	1	0	0	0	0	0	1	0
Cacimbas	10	I	Saccharum officinarum L.	0	0	0	0	0	0	1	0	0	0	0	0	0	0	0	0	0	0	0	1	0
Cacimbas	11	I		0	0	0	0	0	0	1	0	0	0	0	0	0	0	0	0	0	0	0	1	0
Cacimbas	12	I	Allium sativum L.	0	0	0	0	0	0	1	0	0	0	0	0	0	0	0	0	0	0	0	0	1
Macaúba	1	J	Scoparia dulcis L.	0	0	0	0	0	0	0	0	0	0	0	0	0	0	1	0	0	0	1	0	0
Macaúba	2	J	Ricinus communis L.	0	0	0	0	0	0	0	0	0	0	0	0	0	0	1	0	0	0	0	1	0
Macaúba	3	J	Bryophyllum pinnatum (Lam) Oken	0	1	0	0	0	0	0	0	0	0	0	0	0	0	0	0	0	0	0	1	0
Macaúba	4	J	Plectranthus amboinicus	0	0	0	1	0	0	0	0	0	0	0	0	0	0	0	0	0	0	0	1	0
Macaúba	5	J	Mentha sp.	0	0	0	1	0	0	1	0	0	0	0	0	0	0	0	0	0	0	0	1	0
Macaúba	6	J	Rosmarinus officinalis L.	0	0	0	1	0	0	0	0	0	0	0	0	0	0	0	0	0	0	0	1	0
Macaúba	7	J	Mentha pulegium L.	0	0	0	0	1	0	0	0	0	0	0	0	0	0	0	0	0	0	0	1	0
Macaúba	8	J	Artemisia absinthium	0	1	0	0	0	0	0	0	0	0	0	0	0	0	0	0	0	0	0	1	0
Macaúba	9	J		0	1	0	0	0	0	0	0	0	0	0	0	0	0	0	0	0	0	0	1	0
Macaúba	10	J	Striphynodendrom rotundifolium	0	0	0	1	0	0	0	0	0	0	0	0	0	0	0	0	0	0	1	0	0
Macaúba	11	J	Ximenia americana L.	0	0	0	1	0	0	0	1	0	0	0	0	0	0	0	0	0	0	1	0	0
Macaúba	12	J	Myracrodruon urundeuva	0	0	0	0	0	0	0	0	0	0	0	0	1	0	0	0	0	0	1	0	0
Macaúba	13	J	Hancornia speciosa	0	1	0	0	0	0	0	0	0	0	1	0	0	0	0	0	0	0	1	0	0
Macaúba	14	J	Himatanthus drasticus	0	1	0	1	0	0	0	0	0	0	0	0	0	0	0	1	0	0	1	0	0
Macaúba	15	J	Bauhinia ungulata	0	1	0	0	0	0	0	1	0	0	0	0	0	0	0	0	0	0	1	0	0
Macaúba	16	J	Passiflora sp.	1	0	0	0	0	0	0	0	0	0	0	0	0	0	0	0	0	0	1	0	0
Macaúba	17	J		0	1	0	0	0	0	0	1	0	0	0	0	0	0	0	0	0	0	0	1	0
Macaúba	18	J	Psidium L.	0	1	0	0	0	0	1	0	0	0	0	0	0	0	0	0	0	0	1	0	0
Macaúba	19	J	Psidium guajava L.	0	1	0	0	0	0	0	0	0	0	0	0	0	0	0	0	0	0	0	1	0
Macaúba	20	J	Aloe vera (L.) Burm.f.	0	0	0	1	0	0	0	0	0	1	0	0	0	0	0	1	0	0	0	1	0
Macaúba	1	L	Centrosema sp.	0	0	0	0	0	1	0	0	0	0	0	0	0	0	0	0	0	0	1	0	0
Macaúba	2	L	Croton campestris A.St.-Hil.	0	0	0	0	0	0	0	0	1	0	0	0	0	0	0	0	0	0	1	0	0
Macaúba	3	L	Psidium myrsinites	0	1	0	0	0	0	0	0	0	0	0	0	0	0	0	0	0	0	1	0	0
Macaúba	4	L	Qualea parviflora Mart.	0	0	0	0	0	0	0	0	0	0	0	0	0	0	0	0	0	0	1	0	0
Macaúba	5	L	Astronium fraxinifolium Schott.	0	0	0	0	0	0	0	0	0	0	1	0	0	0	0	0	0	0	1	0	0
Macaúba	6	L	Ximenia americana L.	1	0	0	0	0	0	0	0	0	0	0	0	0	0	0	0	0	0	1	0	0
Macaúba	7	L	Heliotropium indicum L.	0	0	0	1	0	0	0	0	0	0	0	0	0	0	0	0	0	0	1	0	0
Macaúba	8	L	Aristolochia L.	0	1	0	0	0	0	0	0	0	0	0	0	0	0	0	0	0	0	1	0	0
Macaúba	9	L	Mentha sp.	0	0	0	0	0	0	0	0	0	0	1	0	0	0	0	0	0	0	0	1	0
Macaúba	10	L	Erythoxylum cf. vaccinifolium	1	0	0	0	0	0	0	0	0	0	0	0	0	0	0	0	0	0	1	0	0
Macaúba	11	L	Turnera cf. ulmifolia	0	0	0	0	0	0	0	0	0	0	0	0	0	0	0	0	0	0	1	0	0
Macaúba	12	L	Dorstenia brasiliensis Lam	0	0	0	1	0	0	0	0	0	0	0	0	0	0	0	0	0	0	1	0	0
Macaúba	13	L	Polygala paniculata	0	0	0	1	0	0	0	0	0	0	0	0	0	0	0	0	0	0	1	0	0
Macaúba	14	L	Himatanthus drasticus	0	1	0	0	0	0	0	0	0	0	0	0	0	0	0	1	0	0	1	0	0
Macaúba	15	L	Lippia alba (Mill.) N.E.Br. ex Britton & P.Wilson	0	1	0	0	0	0	0	0	0	0	0	0	0	0	0	0	0	0	0	1	0
Macaúba	16	L	Turnera cf. ulmifolia	0	1	0	0	0	0	0	0	0	0	0	0	0	0	0	0	0	0	0	1	0
Macaúba	17	L	Hancornia speciosa	0	1	0	0	0	0	1	0	0	0	0	0	0	0	0	0	0	0	1	0	0
Macaúba	18	L	Senna spectabilis	0	1	0	0	0	0	0	0	0	0	0	0	0	0	0	0	0	0	1	0	0
Macaúba	19	L	Senna occidentalis (L.) Link	0	0	0	0	0	0	1	0	0	0	0	0	0	0	0	0	0	0	1	0	0
Macaúba	20	L	Hybanthus calceolaria	0	0	0	1	0	0	0	0	0	0	0	0	0	0	0	0	0	0	1	0	0
Macaúba	21	L	Chenopodium ambrosioides	0	0	0	0	0	0	0	0	0	0	1	0	0	0	0	0	0	0	1	0	0
Macaúba	22	L	Aloe vera (L.) Burm.f.	0	1	0	0	0	0	0	0	0	0	0	0	0	0	0	0	0	0	0	1	0
Macaúba	1	M	Chenopodium ambrosioides	0	0	0	0	0	0	0	0	0	0	1	0	0	0	0	0	0	0	1	0	0
Macaúba	2	M	Ocimum gratissimum L.	0	0	0	0	0	1	0	0	0	0	0	0	0	0	0	0	0	0	0	1	0
Macaúba	3	M	Himatanthus drasticus	0	1	0	0	0	0	1	0	0	0	0	0	0	0	0	0	0	0	1	0	0
Macaúba	4	M	Striphynodendrom rotundifolium	0	0	0	1	0	1	0	0	0	0	0	0	0	0	0	0	0	0	1	0	0
Macaúba	5	M	Centrosema sp.	0	0	0	0	1	0	0	0	0	0	0	0	0	0	0	0	0	0	1	0	0
Macaúba	6	M	Hancornia speciosa	0	1	0	0	1	0	0	0	0	0	0	0	0	0	0	0	0	0	1	0	0
Macaúba	7	M	Hymenaea cf. courbaril	0	0	0	0	0	1	0	0	0	0	0	0	0	0	0	0	0	0	1	0	0
Macaúba	8	M	Caryocar coriaceum Wittm.	0	0	0	0	0	1	0	0	0	0	0	0	0	0	0	0	0	0	1	0	0
Macaúba	9	M		0	1	0	0	0	0	0	0	0	0	0	0	0	0	0	0	0	0	0	1	0
Macaúba	10	M	Cymbopogon citratus (DC) Stapf	0	0	0	0	0	0	0	0	0	0	0	0	0	0	0	0	0	0	0	1	0
Macaúba	11	M	Aloe vera (L.) Burm.f.	0	0	0	0	0	0	0	0	0	0	0	0	0	1	0	0	0	0	0	1	0
Macaúba	12	M	Plectranthus amboinicus	0	1	0	0	1	0	0	0	0	0	0	0	0	0	0	0	0	0	0	1	0
Macaúba	13	M	Citrus sinensis (L.) Osbeck	0	1	0	0	0	0	0	0	0	0	0	0	0	0	0	0	0	0	0	1	0
Macaúba	14	M	Mentha sp.	0	0	0	0	1	0	0	0	0	0	0	0	0	0	0	0	0	0	0	1	0
Macaúba	15	M	Artemisia vulgaris L.	0	0	0	0	1	0	0	0	0	0	0	0	0	0	0	0	0	0	0	1	0
Macaúba	16	M	Persea americana Mill.	1	0	0	0	0	0	0	0	0	0	0	0	0	0	0	0	0	0	0	1	0
Macaúba	17	M	Lippia alba (Mill.) N.E.Br. ex Britton & P.Wilson	0	1	0	0	0	0	0	0	0	0	0	0	0	0	0	0	0	0	0	1	0
Macaúba	18	M	Punica sp.	0	0	0	0	1	0	0	0	0	0	0	0	0	0	0	0	0	0	0	1	0
Macaúba	19	M	Rosmarinus officinalis L.	0	0	0	1	0	0	0	0	0	0	0	0	0	0	0	0	0	0	0	1	0
Macaúba	20	M	Phoradendron mucronatum (DC.) Krug & Urb.	0	0	0	1	0	0	0	0	0	0	0	0	0	0	0	0	0	0	1	0	0
Macaúba	21	M	Alpinia zerumbet	0	0	0	0	1	0	0	0	0	0	0	0	0	0	0	0	0	0	0	1	0
Macaúba	22	M		0	1	0	0	0	0	0	0	0	0	0	0	0	0	0	0	0	0	0	1	0
Macaúba	23	M	Pteveria sp.	0	0	0	0	0	0	0	0	0	0	0	0	0	0	0	0	0	0	0	1	0
