# Supplementary material for: The coexistence of traditional medicine and biomedicine: A study with local health experts in two Brazilian regions
Source: PLoS One. 2017 Apr 17;12(4):e0174731. doi: 10.1371/journal.pone.0174731 (PMC5393556; doi:10.1371/journal.pone.0174731)
Supplement: S4 Table — Organization of information on the use and the way of obtaining medicinal plants of Maroon informants. (XLS) [file pone.0174731.s005.xls]

## Sheet: lista livre pm
					Categories of diseases																		Way of obtaining
Community	Interview number	Informant	Citation number	Botanical identification	Mental	Digestive	Urinary	not defined	Respiratory	Infectious	Circulatory	Endocrine	Blood	Injuries	Bone	Male	Female	Skin	ritual	Cancer	Sensory	Nervous	Extracted	Cultivated	Bought
Aldeia	2	A	1	Plantago spp.				1															1
Aldeia	2	A	2	Aloysia gratissima								1												1
Aldeia	2	A	3	Maytenus aquifolia													1							1
Aldeia	2	A	4	Rosmarinus officinalis	1														1					1
Aldeia	2	A	5									1												1
Aldeia	2	A	6	Syzygium cumini								1												1
Aldeia	2	A	7	Lavandula angustifolia																				1
Aldeia	2	A	8	Petroselinum crispum													1							1	1
Aldeia	2	A	9	cf. Kalanchoe																	1			1
Aldeia	2	A	10	Laurus nobilis		1																		1
Aldeia	2	A	11	Achyrocline satureioides		1																	1
Aldeia	2	A	12	Dillenia indica																1				1
Aldeia	2	A	13	Bauhinia forficata								1											1
Aldeia	2	A	14	Persea americana			1	1								1								1
Aldeia	2	A	16	Citrus spp1.			1		1			1								1				1
Aldeia	2	A	17	Mentha sp.		1																		1
Aldeia	2	A	18	Matricaria recutita					1														1
Aldeia	2	A	19	Cotula australis		1																		1
Aldeia	2	A	20	Sansevieria trifasciata															1					1
Aldeia	2	A	21	Aristolochia triangularis										1									1
Aldeia	2	A	22	Cinnamomum zeylanicum										1											1
Aldeia	2	A	23	Allium fistulosum		1																			1
Aldeia	2	A	25	Daucus carota L.								1													1
Aldeia	2	A	29												1
Aldeia	2	A	30	Rosa sp.											1										1
Aldeia	2	A	32	Solanum melongena								1													1
Aldeia	2	A	33	Allium sativum (L.)							1								1						1
Aldeia	2	A	34	Citrus sinensis	1																			1	1
Aldeia	2	A	35	Cissus sicyoides								1												1
Aldeia	2	A	36	Eucalyptus sp.					1															1
Aldeia	2	A	38	Cuphea carthagenensis								1												1	1
Aldeia	7	B	9	Cotula australis				1		1														1
Aldeia	7	B	10	Mentha sp.						1														1
Aldeia	7	B	11	Melissa officinalis					1															1
Aldeia	7	B	12	Laurus nobilis		1																		1
Aldeia	7	B	13	Vernonia condensata		1																		1
Aldeia	7	B	14	Plectranthus barbatus		1																		1
Aldeia	7	B	15	Matricaria recutita					1															1
Aldeia	7	B	16	Achyrocline satureioides		1																	1
Aldeia	7	B	17	Andropogon citratus	1																			1
Aldeia	7	B	18	Aloysia gratissima					1															1
Aldeia	7	B	19	Tanacetum parthenium													1							1
Aldeia	7	B	20	Cynara sp.										1										1
Aldeia	7	B	21	Tanacetum vulgare		1									1									1
Aldeia	7	B	22				1																1
Aldeia	7	B	23	Zea mays																				1
Aldeia	7	B	24	Tillandsia aeranthos			1																1
Aldeia	7	B	25	Solanum pseudoquina							1													1
Aldeia	7	B	26	Stachytarpheta cayennensis							1												1
Aldeia	7	B	27	Aleurites fordii							1													1
Aldeia	7	B	28	Rosmarinus officinalis				1																1
Aldeia	7	B	29	Sechium edule							1													1
Aldeia	7	B	32	Costus spicatus (Jacq.) Sw.				1																1
Aldeia	7	B	33	Plantago spp.				1															1
Aldeia	7	B	34	Malva parviflora				1																1
Aldeia	7	B	35	Phyllanthus sp.			1																1
Aldeia	7	B	36	Bauhinia forficata			1																	1
Aldeia	15	C	7	Mentha sp.						1														1
Aldeia	15	C	8	Melissa officinalis					1				1											1
Aldeia	15	C	9	Cotula australis						1			1											1
Aldeia	15	C	10	Ruta graveolens															1					1
Aldeia	15	C	11	Lippia alba	1																			1
Aldeia	15	C	12	Andropogon citratus	1																			1
Aldeia	15	C	13	Cnicus benedictus				1																1
Aldeia	15	C	15	Citrus sinensis				1																1	1
Aldeia	15	C	16	Pimpinella anisum				1					1												1
Aldeia	15	C	21	Symphytum officinale										1										1
Aldeia	15	C	22	Costus spicatus (Jacq.) Sw.				1																1
Aldeia	24	D	1	Mentha sp.					1	1														1
Aldeia	24	D	2	Melissa officinalis	1																			1
Aldeia	24	D	3	Foeniculum vulgare		1																		1
Aldeia	24	D	4	Croton cf. celtidifolius		1							1							1				1
Aldeia	24	D	5	Ruta graveolens																				1
Aldeia	24	D	6	Petiveria alliacea	1						1													1
Aldeia	24	D	7	Cynara sp.		1																			1
Aldeia	24	D	8	Rosmarinus officinalis	1						1										1			1
Aldeia	24	D	9	Cajanus cajan (L.) Huth														1						1
Aldeia	24	D	10	Asclepias curassavica										1					1					1
Aldeia	24	D	11	Varronia curassavica											1									1
Aldeia	24	D	12	Costus spicatus (Jacq.) Sw.			1																	1
Aldeia	24	D	13	Lippia alba	1																			1
Aldeia	24	D	14	Lippia alba					1															1
Aldeia	24	D	15	Euphorbia tirucalli																1				1
Aldeia	24	D	16	Echinodorus sp.												1								1
Aldeia	24	D	17	Coronopus didymus (L.) Sm.					1							1	1							1
Aldeia	24	D	18	Mikania laevigata					1															1
Aldeia	24	D	19	Rosa sp.		1																		1
Aldeia	24	D	20	Rosa chinensis							1													1
Aldeia	24	D	21	Leonotis nepetaefolia																				1
Aldeia	24	D	22	Curcuma longa							1													1	1
Aldeia	24	D	23	Citrus spp2.							1													1
Aldeia	24	D	24	Plectranthus barbatus		1																		1
Aldeia	24	D	25	Alternanthera brasiliana											1									1
Aldeia	24	D	26	Plantago spp.												1								1
Aldeia	24	D	27	Achyrocline satureioides		1																	1
Aldeia	24	D	28	Acanthospermum australe							1												1
Aldeia	24	D	29	Solanum pseudoquina							1													1
Aldeia	24	D	30	Matricaria recutita					1															1
Aldeia	24	D	31	Citrus sinensis	1				1	1												1		1
Aldeia	24	D	32	Cnicus benedictus					1	1														1
Aldeia	24	D	33	Bidens pilosa			1																1
Aldeia	24	D	34	Citrus spp1.					1															1
Aldeia	24	D	35	Symphytum officinale										1										1
Aldeia	24	D	36	Aloe vera										1		1								1
Aldeia	24	D	37	Persea americana		1																		1
Aldeia	24	D	40	Beta vulgaris									1												1
Aldeia	24	D	49	Coffea arabica L.																		1		1
Aldeia	24	D	52	Ipomoea batatas (L.) Lam.				1																1
Aldeia	24	D	55	Eugenia uniflora L.		1																		1
Aldeia	24	D	56	Punica granatum		1						1												1
Aldeia	24	D	57	Acmella oleracea										1										1	1
Aldeia	24	D	58	Allium cepa							1														1
Aldeia	24	D	61	Syzygium cumini								1												1
Aldeia	24	D	64	Eriobotrya japonica					1															1
Aldeia	24	D	72	Schinus terebinthifolius				1															1
Aldeia	24	D	73	Carica papaya L.						1														1
Aldeia	24	D	74	Hedychium sp.											1								1
Aldeia	24	D	78	Pimpinella anisum	1	1																1		1	1
Aldeia	24	D	79					1		1															1
Aldeia	24	D	81	Averrhoa carambolaL.	1																			1
Aldeia	39	E	2	Citrus sinensis																		1		1
Aldeia	39	E	3	Sambucus australis						1													1
Aldeia	39	E	4	Cnicus benedictus						1
Aldeia	39	E	5	Andropogon citratus	1																			1
Aldeia	39	E	6	Matricaria recutita					1
Aldeia	39	E	7	Malva parviflora					1															1
Aldeia	39	E	8	Rosmarinus officinalis	1																			1
Aldeia	39	E	9	Ruta graveolens							1								1
Aldeia	39	E	10	Pimpinella anisum		1																			1
Aldeia	39	E	11	Aristolochia triangularis										1									1
Aldeia	39	E	12	Phyllanthus cf. tenellus			1																1
Aldeia	39	E	13	Bauhinia forficata			1
Aldeia	39	E	14	Sechium edule							1													1
Aldeia	39	E	15	Passiflora spp.	1						1													1
Aldeia	39	E	16	Mentha sp.		1																		1
Aldeia	39	E	17	Laurus nobilis		1
Aldeia	39	E	18	Vernonia condensata		1
Aldeia	39	E	22	Aloe arborescens										1										1
Aldeia	39	E	23	Eriobotrya japonica		1																		1
Aldeia	39	E	24	Musa paradisiaca											1									1
Aldeia	39	E	25	Alternanthera brasiliana										1					1					1
Aldeia	39	E	26	Bidens pilosa				1															1
Aldeia	39	E	27	Lippia alba													1							1
Aldeia	39	E	28	Sansevieria trifasciata															1					1
Aldeia	39	E	30	Eucalyptus sp1.					1
Aldeia	118	F	1	Mentha sp.						1														1
Aldeia	118	F	2	Bacharis sp.																			1
Aldeia	118	F	3																			1			1
Aldeia	118	F	4	Acmella oleracea																				1
Aldeia	118	F	5	Malva parviflora					1																1
Aldeia	118	F	6	Plantago spp.					1														1
Aldeia	118	F	7	Tillandsia usneoides										1									1
Aldeia	118	F	8	Cuphea carthagenensis									1										1
Aldeia	118	F	9	Cotula australis						1													1
Aldeia	118	F	10	Andropogon citratus	1																			1
Aldeia	118	F	11	Foeniculum vulgare	1																			1
Aldeia	118	F	12	Sambucus australis									1	1										1
Aldeia	118	F	13	Calea uniflora										1									1
Aldeia	118	F	14	Aloe vera										1										1
Aldeia	118	F	15	Jatropha multifida				1																1
Aldeia	118	F	16	Melissa officinalis																				1
Aldeia	118	F	17	NI										1						1				1
Aldeia	118	F	18	Phyllanthus sp.			1																1
Aldeia	118	F	19	Allium sativum (L.)							1													1
Aldeia	118	F	20	Allium cepa							1													1
Aldeia	118	F	21	Mikania laevigata					1															1
Aldeia	118	F	22	Cucurbita sp. 1						1															1
Aldeia	118	F	23	Citrullus lanatus (Thunb.) Matsum. & Nakai						1															1
Aldeia	118	F	24	Carica papaya L.		1				1														1
Aldeia	118	F	25	Aristolochia triangularis						1													1
Aldeia	118	F	26	Lactuca sativa							1		1											1
Aldeia	118	F	29	Passiflora spp.	1
Aldeia	118	F	32	Psidium guajava		1																		1	1
Aldeia	118	F	33	Ruta graveolens															1					1
Aldeia	118	F	34	Petroselinum crispum									1											1
Morro do Fortunato	78	G	15	Melissa officinalis				1	1															1
Morro do Fortunato	78	G	16	Mikania spp.					1															1
Morro do Fortunato	78	G	17	Andropogon citratus																				1
Morro do Fortunato	78	G	18	Aloe sp.																1				1
Morro do Fortunato	78	G	19	Mentha polegium					1															1
Morro do Fortunato	78	G	20	Oxalis sp.					1															1
Morro do Fortunato	78	G	21	Equisetum giganteum					1															1
Morro do Fortunato	78	G	22	Curcuma longa							1													1
Morro do Fortunato	78	G	23	Bauhinia forficata																				1
Morro do Fortunato	78	G	24						1															1
Morro do Fortunato	78	G	25	Plectranthus barbatus		1																	1	1
Morro do Fortunato	78	G	26	Rosmarinus officinalis					1															1
Morro do Fortunato	78	G	27	Lavandula angustifolia					1										1					1
Morro do Fortunato	78	G	28					1																1
Morro do Fortunato	78	G	32	Foeniculum vulgare					1															1
Morro do Fortunato	78	G	33	Pimpinella anisum	1				1															1
Morro do Fortunato	78	G	34	Cynara sp.		1																		1
Morro do Fortunato	78	G	35	Saccharum sp.							1													1
Morro do Fortunato	78	G	36	Plantago spp.	1																			1
Morro do Fortunato	78	G	37	Laurus nobilis																				1
Morro do Fortunato	183	H	1	Plantago spp.				1															1	1
Morro do Fortunato	183	H	2	Bidens pilosa													1						1
Morro do Fortunato	183	H	3	Ocimum basilicum					1								1							1
Morro do Fortunato	183	H	4	Alternanthera brasiliana															1			1		1
Morro do Fortunato	183	H	5	Laurus nobilis		1																		1
Morro do Fortunato	183	H	6	Achyrocline satureioides		1																	1
Morro do Fortunato	183	H	7	Punica granatum		1																		1
Morro do Fortunato	183	H	8	Andropogon citratus	1																			1
Morro do Fortunato	183	H	9	Melissa officinalis					1															1
Morro do Fortunato	183	H	10	Mentha polegium					1															1
Morro do Fortunato	183	H	11	Citrus sinensis	1																		1
Morro do Fortunato	183	H	12	Psidium guajava		1																	1
Morro do Fortunato	183	H	13	Lippia alba	1
Morro do Fortunato	183	H	14	Aristolochia triangularis										1									1
Morro do Fortunato	183	H	21	Foeniculum vulgare		1																		1
Morro do Fortunato	183	H	22	Lavandula angustifolia		1																		1
Morro do Fortunato	183	H	23	Rosmarinus officinalis															1					1
Morro do Fortunato	183	H	24	Eugenia uniflora L.		1																	1	1
Morro do Fortunato	183	H	25	Calea uniflora										1									1
Morro do Fortunato	183	H	28	Cotula australis						1														1
Morro do Fortunato	183	H	29	Allium sativum (L.)															1						1
Morro do Fortunato	183	H	30	Ruta graveolens															1					1
Morro do Fortunato	183	H	31	Petiveria alliacea															1				1
Morro do Fortunato	183	H	32	Sansevieria trifasciata															1					1
Morro do Fortunato	183	H	33	Dieffenbachia amoena Bull.															1					1
Morro do Fortunato	183	H	34	Capsicum spp.															1					1
Santa Cruz	8	I	1	Mentha sp.						1														1
Santa Cruz	8	I	2	Ruta graveolens																				1
Santa Cruz	8	I	2	Ruta graveolens															1					1
Santa Cruz	8	I	3	Plectranthus barbatus		1																		1
Santa Cruz	8	I	4	Artemisia absinthium		1																		1
Santa Cruz	8	I	5	Bauhinia forficata		1						1											1
Santa Cruz	8	I	6	Calea uniflora											1								1
Santa Cruz	8	I	7	Malva parviflora				1	1															1
Santa Cruz	8	I	9	Sansevieria trifasciata															1					1
Santa Cruz	8	I	10	Petiveria alliacea															1					1
Santa Cruz	8	I	11	Rosmarinus officinalis	1																			1
Santa Cruz	8	I	11	Rosmarinus officinalis															1					1
Santa Cruz	8	I	12	Persea americana			1																	1
Santa Cruz	8	I	13	Phyllanthus sp.			1																1
Santa Cruz	8	I	14	Eugenia uniflora L.		1																		1	1
Santa Cruz	8	I	15	Andropogon citratus					1															1
Santa Cruz	8	I	16	Andropogon citratus	1																			1
Santa Cruz	8	I	17	Jatropha multifida				1																1
Santa Cruz	8	I	18	Plinia trunciflora		1																		1
Santa Cruz	8	I	19	Passiflora spp.	1																			1
Santa Cruz	8	I	20	Melissa officinalis					1															1
Santa Cruz	8	I	23	Zingiber officinale					1															1
Santa Cruz	8	I	25	Tanacetum parthenium				1																1
Santa Cruz	8	I	26																				1
Santa Cruz	8	I	27	Aristolochia triangularis		1																	1
Santa Cruz	8	I	28	Plantago spp.					1														1
Santa Cruz	8	I	29	Laurus nobilis		1																		1	1
Santa Cruz	8	I	30	Pimpinella anisum		1																			1
Santa Cruz	8	I	31	Coronopus didymus (L.) Sm.										1									1
Santa Cruz	8	I	32	Matricaria recutita													1							1	1
Santa Cruz	71	J	21	Mentha sp.						1														1	1
Santa Cruz	71	J	22	Melissa officinalis					1															1	1
Santa Cruz	71	J	23	Andropogon citratus					1															1
Santa Cruz	71	J	24	Matricaria recutita					1															1
Santa Cruz	71	J	25	Rosa sp.						1														1	1
Santa Cruz	71	J	26	Cotula australis																				1
Santa Cruz	71	J	27	Pimpinella anisum	1			1																1	1
Santa Cruz	71	J	28	Cnicus benedictus									1					1						1	1
Santa Cruz	71	J	29	Lippia alba	1						1													1
Santa Cruz	71	J	30	Aloysia gratissima																			1
Santa Cruz	71	J	31	Andropogon citratus					1															1
Santa Cruz	71	J	32	Tanacetum parthenium						1														1	1
Santa Cruz	71	J	33	Citrus sinensis				1																1
Santa Cruz	71	J	34	Cuphea carthagenensis							1												1
Santa Cruz	71	J	35	Echinodorus sp.							1												1	1
Santa Cruz	71	J	36	Sambucus australis					1	1														1
Santa Cruz	71	J	39	Bauhinia forficata			1																	1
Santa Cruz	71	J	40	Vernonia condensata		1																	1
Santa Cruz	71	J	41	Plectranthus barbatus		1																		1
Santa Cruz	71	J	41	Tithonia diversifolia		1																		1
Santa Cruz	83	L	16	Allium sativum (L.)															1						1
Santa Cruz	83	L	22	Foeniculum vulgare																		1		1
Santa Cruz	83	L	23	Alternanthera brasiliana																				1
Santa Cruz	83	L	24	Ocimum basilicum													1		1			1		1
Santa Cruz	83	L	25	Ruta graveolens				1											1					1
Santa Cruz	83	L	26	Zollernia ilicifolia																				1
Santa Cruz	83	L	27	Tanacetum vulgare										1										1
Santa Cruz	83	L	28	Melissa officinalis	1																			1
Santa Cruz	83	L	29	Malva parviflora				1																1
Santa Cruz	83	L	30	Pimpinella anisum	1																	1			1
Santa Cruz	83	L	31	Bacharis sp.																			1	1
Santa Cruz	83	L	32	Lippia alba							1													1
Santa Cruz	83	L	33	Aloe arborescens				1																1
Santa Cruz	83	L	34	Asclepias curassavica										1										1
Santa Cruz	83	L	35	Mikania cf. glomerata					1															1
Santa Cruz	83	L	36	Psidium cattleyanum		1																		1
Santa Cruz	83	L	37	Eugenia uniflora L.		1																		1
Santa Cruz	83	L	38	Psidium guajava		1																		1
